# Supplementary material for: The Mildew Resistance Locus O 4 Interacts with CaM/CML and Is Involved in Root Gravity Response
Source: Int J Mol Sci. 2021 May 31;22(11):5962. doi: 10.3390/ijms22115962 (PMC8198571; doi:10.3390/ijms22115962)
Supplement: Supplementary file 1 [file ijms-22-05962-s001.zip]

Archive with 1 entries (1 files):
- ijms-1234417-supplementary.pdf
